# Supplementary material for: On the Progression of COVID-19 in Portugal: A Comparative Analysis of Active Cases Using Non-linear Regression
Source: Front Public Health. 2020 Sep 11;8:495. doi: 10.3389/fpubh.2020.00495 (PMC7516009; doi:10.3389/fpubh.2020.00495)
Supplement: Supplementary file 1 [file Data_Sheet_1.xlsx]

## Sheet: Portugal
Date	Days	Total cases	Total daily hospitalisations	Daily ICU	Total deaths	Total recovered	Active cases
2020-03-02	1	2	0	0	0	0	2
2020-03-03	2	4	0	0	0	0	4
2020-03-04	3	6	0	0	0	0	6
2020-03-05	4	9	0	0	0	0	9
2020-03-06	5	13	0	0	0	0	13
2020-03-07	6	21	0	0	0	0	21
2020-03-08	7	30	0	0	0	0	30
2020-03-09	8	39	0	0	0	0	39
2020-03-10	9	41	0	0	0	0	41
2020-03-11	10	59	0	0	0	0	59
2020-03-12	11	78	0	0	0	0	78
2020-03-13	12	112	0	0	0	0	112
2020-03-14	13	169	0	0	0	2	167
2020-03-15	14	245	0	0	0	3	242
2020-03-16	15	331	0	0	1	3	327
2020-03-17	16	448	0	0	1	3	444
2020-03-18	17	642	89	20	2	3	637
2020-03-19	18	785	89	20	3	4	778
2020-03-20	19	1020	126	26	5	6	1009
2020-03-21	20	1280	156	35	12	6	1262
2020-03-22	21	1600	169	41	14	6	1580
2020-03-23	22	2060	201	47	23	14	2023
2020-03-24	23	2362	203	48	33	22	2307
2020-03-25	24	2995	276	61	43	31	2921
2020-03-26	25	3544	191	61	60	43	3441
2020-03-27	26	4268	354	71	76	43	4149
2020-03-28	27	5170	418	89	100	44	5026
2020-03-29	28	5962	486	138	119	44	5800
2020-03-30	29	6408	571	164	140	44	6225
2020-03-31	30	7443	627	188	160	44	7240
2020-04-01	31	8251	726	230	187	44	8021
2020-04-02	32	9034	1042	240	209	68	8782
2020-04-03	33	9886	1058	245	246	68	9572
2020-04-04	34	10524	1075	251	266	75	10183
2020-04-05	35	11278	1084	267	295	75	10908
2020-04-06	36	11730	1099	270	311	140	11279
2020-04-07	37	12442	1180	271	345	184	11913
2020-04-08	38	13141	1211	245	380	196	12565
2020-04-09	39	13956	1173	241	409	205	13342
2020-04-10	40	15472	1179	226	435	233	14830
2020-04-11	41	15987	1175	233	470	266	15251
2020-04-12	42	16585	1177	228	504	277	15804
2020-04-13	43	16934	1187	188	535	277	16122
2020-04-14	44	17448	1228	218	567	347	16534
2020-04-15	45	18091	1200	208	599	383	17109
2020-04-16	46	18841	1302	229	629	493	17719
2020-04-17	47	19022	1284	222	657	519	17846
2020-04-18	48	19685	1253	228	687	610	18388
2020-04-19	49	20206	1243	224	714	610	18882
2020-04-20	50	20863	1208	215	735	1152	18976
2020-04-21	51	21379	1172	213	762	1732	18885
2020-04-22	52	21982	1146	207	785	2231	18966
2020-04-23	53	22353	1095	204	820	2562	18971
2020-04-24	54	22797	1068	188	854	2862	19081
2020-04-25	55	23322	1040	186	880	3184	19258
2020-04-26	56	23794	1005	182	903	3519	19372
2020-04-27	57	23957	996	176	928	3810	19219
2020-04-28	58	24252	936	172	948	4115	19189
2020-04-29	59	24435	980	169	973	4469	18993
2020-04-30	60	24763	968	172	989	4791	18983
2020-05-01	61	24987	892	154	1007	5192	18788
2020-05-02	62	25190	855	150	1023	5489	18678
2020-05-03	63	25282	856	144	1043	5780	18459
2020-05-04	64	25524	813	143	1063	6076	18385
2020-05-05	65	25702	818	134	1072	6380	18250
2020-05-06	66	26182	838	136	1089	6986	18107
2020-05-07	67	26715	874	135	1105	7441	18169
2020-05-08	68	27268	842	127	1114	7878	18276
2020-05-09	69	27406	815	120	1126	8228	18052
2020-05-10	70	27581	797	112	1135	8551	17895
2020-05-11	71	27689	808	112	1144	8830	17715
2020-05-12	72	27913	709	113	1163	9567	17183
2020-05-13	73	28132	692	103	1175	10009	16947
2020-05-14	74	28319	680	108	1184	10299	16836
2020-05-15	75	28583	673	112	1190	10702	16690
2020-05-16	76	28810	657	115	1203	11481	16126
2020-05-17	77	29036	649	108	1218	12557	15260
2020-05-18	78	29209	628	105	1231	14625	13353
2020-05-19	79	29432	629	101	1247	14899	13285
2020-05-20	80	29660	609	93	1263	15194	13203
2020-05-21	81	29912	608	92	1277	15467	13168
2020-05-22	82	30200	576	84	1289	16878	12032
2020-05-23	83	30471	550	80	1302	17267	11902
2020-05-24	84	30623	536	78	1316	17540	11767
2020-05-25	85	30788	531	72	1330	17813	11645
2020-05-26	86	31007	513	71	1342	18087	11578
2020-05-27	87	31292	510	66	1356	18340	11596
2020-05-28	88	31596	512	65	1359	18628	11609
2020-05-29	89	31946	529	66	1383	18902	11661
2020-05-30	90	32203	514	63	1396	19187	11620
2020-05-31	91	32500	474	64	1410	19409	11681
2020-06-01	92	32700	471	64	1424	19552	11724
2020-06-02	93	32895	432	58	1436	19869	11590
2020-06-03	94	33261	428	56	1447	20079	11735
2020-06-04	95	33592	445	58	1455	20323	11814
2020-06-05	96	33969	421	58	1465	20526	11978
2020-06-06	97	34351	414	57	1474	20807	12070
2020-06-07	98	34693	398	58	1479	20995	12219
2020-06-08	99	34885	386	55	1485	21156	12244
2020-06-09	100	35306	394	65	1492	21339	12475
2020-06-10	101	35600	417	70	1497	21742	12361
2020-06-11	102	35910	415	70	1504	22002	12404
2020-06-12	103	36180	440	72	1505	22200	12475
2020-06-13	104	36463	428	77	1512	22438	12513
2020-06-14	105	36690	419	73	1517	22669	12504
2020-06-15	106	37036	431	73	1520	22852	12664
2020-06-16	107	37336	423	71	1522	23212	12602
2020-06-17	108	37672	435	69	1523	23580	12569
2020-06-18	109	38089	416	67	1524	24010	12555
2020-06-19	110	38464	422	67	1527	24477	12460
2020-06-20	111	38841	422	70	1528	24906	12407
2020-06-21	112	39133	407	69	1530	25376	12227
2020-06-22	113	39392	424	72	1534	25548	12310
2020-06-23	114	39737	441	72	1540	25829	12368
2020-06-24	115	40104	429	73	1543	26083	12478
2020-06-25	116	40415	436	67	1549	26382	12484
2020-06-26	117	40866	457	67	1555	26633	12678
2020-06-27	118	41189	442	70	1561	26864	12764
2020-06-28	119	41646	458	75	1564	27066	13016
2020-06-29	120	41912	489	71	1568	27205	13139
2020-06-30	121	42141	491	73	1576	27505	13060
2020-07-01	122	42454	503	79	1579	27798	13077
2020-07-02	123	42782	510	77	1587	28097	13098
2020-07-03	124	43156	495	72	1598	28424	13134
2020-07-04	125	43569	489	73	1605	28772	13192
2020-07-05	126	43897	504	73	1614	29017	13266
2020-07-06	127	44129	513	74	1620	29166	13343
2020-07-07	128	44416	511	76	1629	29445	13342
2020-07-08	129	44859	512	74	1631	29714	13514

## Sheet: Republic of Korea
Date	Days	ActiveCases
2020-02-15	1	19
2020-02-16	2	20
2020-02-17	3	20
2020-02-18	4	19
2020-02-19	5	42
2020-02-20	6	94
2020-02-21	7	190
2020-02-22	8	416
2020-02-23	9	578
2020-02-24	10	803
2020-02-25	11	944
2020-02-26	12	1225
2020-02-27	13	1729
2020-02-28	14	2297
2020-02-29	15	3109
2020-03-01	16	3685
2020-03-02	17	4277
2020-03-03	18	5120
2020-03-04	19	5498
2020-03-05	20	6107
2020-03-06	21	6415
2020-03-07	22	6875
2020-03-08	23	7097
2020-03-09	24	7178
2020-03-10	25	7165
2020-03-11	26	7293
2020-03-12	27	7198
2020-03-13	28	7180
2020-03-14	29	7253
2020-03-15	30	7024
2020-03-16	31	6838
2020-03-17	32	6789
2020-03-18	33	6527
2020-03-19	34	6325
2020-03-20	35	6085
2020-03-21	36	5884
2020-03-22	37	5684
2020-03-23	38	5410
2020-03-24	39	5281
2020-03-25	40	4966
2020-03-26	41	4665
2020-03-27	42	4523
2020-03-28	43	4398
2020-03-29	44	4275
2020-03-30	45	4216
2020-03-31	46	4155
2020-04-01	47	3979
2020-04-02	48	3867
2020-04-03	49	3654
2020-04-04	50	3591
2020-04-05	51	3500
2020-04-06	52	3445
2020-04-07	53	3408
2020-04-08	54	3246
2020-04-09	55	3125
2020-04-10	56	3026
2020-04-11	57	2930
2020-04-12	58	2873
2020-04-13	59	2808
2020-04-14	60	2750
2020-04-15	61	2627
2020-04-16	62	2576
2020-04-17	63	2484
2020-04-18	64	2484
2020-04-19	65	2385
2020-04-20	66	2394
2020-04-21	67	2233
2020-04-22	68	2179
2020-04-23	69	2051
2020-04-24	70	1967
2020-04-25	71	1843
2020-04-26	72	1769
2020-04-27	73	1731
2020-04-28	74	1654
2020-04-29	75	1593
2020-04-30	76	1459
2020-05-01	77	1454
2020-05-02	78	1407
2020-05-03	79	1360
2020-05-04	80	1332
2020-05-05	81	1267
2020-05-06	82	1218
2020-05-07	83	1135
2020-05-08	84	1082
2020-05-09	85	1015
2020-05-10	86	1008
2020-05-11	87	1021
2020-05-12	88	1008
2020-05-13	89	1008
2020-05-14	90	969
2020-05-15	91	937
2020-05-16	92	924
2020-05-17	93	900
2020-05-18	94	898
2020-05-19	95	877
